# Supplementary material for: Photoluminescent Histidine-Stabilized Gold Nanoclusters as Efficient Sensors for Fast and Easy Visual Detection of Fe Ions in Water Using Paper-Based Portable Platform
Source: Int J Mol Sci. 2022 Oct 17;23(20):12410. doi: 10.3390/ijms232012410 (PMC9604042; doi:10.3390/ijms232012410)
Supplement: Supplementary file 1 [file ijms-23-12410-s001.zip]

Archive with 1 entries (1 files):
- ijms-1951354-supplementary.pdf
